# Supplementary material for: Human Serum Proteins and Susceptibility of Acinetobacter baumannii to Cefiderocol: Role of Iron Transport
Source: Biomedicines. 2022 Mar 3;10(3):600. doi: 10.3390/biomedicines10030600 (PMC8945497; doi:10.3390/biomedicines10030600)
Supplement: Supplementary file 1 [file biomedicines-10-00600-s001.zip]

Archive with 1 entries (1 files):
- biomedicines-1620747-supplementary.pdf
